# Supplementary material for: The influence of climate variability on demographic rates of avian Afro-palearctic migrants
Source: Sci Rep. 2020 Oct 16;10:17592. doi: 10.1038/s41598-020-74658-w (PMC7567877; doi:10.1038/s41598-020-74658-w)
Supplement: Supplementary file 2 — Supplementary Table S2. [file 41598_2020_74658_MOESM2_ESM.xls]

## Sheet: Title, authors, affiliations
The influence of climate variability on demographic rates of avian Afro-palearctic migrants
Tomáš Telenský1,2, Petr Klvaňa3, Miroslav Jelínek3, Jaroslav Cepák3, Jiří Reif1,4*
1Institute for Environmental Studies, Faculty of Science, Charles University, Prague, Benátská 2, 128 01 Praha 2, Czech Republic
2Institute of Vertebrate Biology, Academy of Sciences of the Czech Republic, Květná 8, 603 65 Brno, Czech Republic
3Bird Ringing Centre, National Museum, Hornoměcholupská 34, 102 00 Praha 10, Czech Republic
4Department of Zoology and Laboratory of Ornithology, Faculty of Science, Palacky University in Olomouc, 17. listopadu 50, 771 46 Olomouc, Czech Republic
Correspondence author: Jiri Reif. Address: Faculty of Science, Charles University, Prague, Benátská 2, 128 01 Praha 2, Czech Republic. Email: jirireif@natur.cuni.cz

## Sheet: Supplementary Table S2
Explanatory variable	Common name	Scientific name	Model characteristics		Effect of spring advancement at the breeding grounds			Effect of water availability at the non-breeding grounds			Effect of population density
			AIC	R2_var1	slope	SE	P	slope	SE	P	slope	SE	P
GDD52	Sedge Warbler	Acrocephalus schoenobaenus	962.379	0.381512	-0.179563	0.0792064	0.0233883				-0.18205	0.0296046	7.78e-10
GDD5	Marsh Warbler	Acrocephalus palustris	1001.72	0.624741	-0.278252	0.0797222	0.000482523				-0.091361	0.0363064	0.0118563
GDD5	Reed Warbler	Acrocephalus scirpaceus	1454.11	0.126997	-0.0986035	0.0855763	0.249227				-0.108591	0.0195741	2.89e-08
GDD5	Great Reed Warbler	Acrocephalus arundinaceus	391.377	0.61897	-0.17831	0.091211	0.0505923				-0.458279	0.0744428	7.45e-10
GDD5	Lesser Whitethroat	Sylvia curruca	279.902	0.180737	0.161692	0.15277	0.289873				-0.466245	0.0967415	1.44e-06
GDD5	Common Whitethroat	Sylvia communis	433.245	NA	0.0994805	0.0647598	0.124502				-0.305479	0.0604576	4.35e-07
GDD5	Garden Warbler	Sylvia borin	612.319	0.404642	-0.0970821	0.0708389	0.170542				-0.314681	0.059639	1.32e-07
GDD5	Willow Warbler	Phylloscopus trochilus	481.13	0.605575	-0.175099	0.0841283	0.0374038				-0.283678	0.0615296	4.02e-06
early spring temperature3	Sedge Warbler	Acrocephalus schoenobaenus	965.751	0.0771124	-0.0936055	0.107475	0.38378				-0.181948	0.0298631	1.11e-09
early spring temperature	Marsh Warbler	Acrocephalus palustris	1001.87	0.626436	-0.314225	0.0905058	0.000516826				-0.0894553	0.0362684	0.0136447
early spring temperature	Reed Warbler	Acrocephalus scirpaceus	1454.81	0.0593888	-0.074712	0.10017	0.455756				-0.109099	0.0196042	2.62e-08
early spring temperature	Great Reed Warbler	Acrocephalus arundinaceus	392.046	0.584212	-0.188709	0.109229	0.0840515				-0.453002	0.0746575	1.3e-09
early spring temperature	Lesser Whitethroat	Sylvia curruca	280.006	0.129194	0.195462	0.196404	0.319636				-0.459439	0.0959904	1.7e-06
early spring temperature	Common Whitethroat	Sylvia communis	434.085	NA	0.104086	0.084374	0.21734				-0.287268	0.058168	7.87e-07
early spring temperature	Garden Warbler	Sylvia borin	611.848	0.601476	-0.126306	0.0794126	0.111722				-0.315371	0.0595934	1.21e-07
early spring temperature	Willow Warbler	Phylloscopus trochilus	483.743	0.141681	-0.0963911	0.113746	0.396757				-0.275635	0.0626672	1.09e-05
late spring temperature4	Sedge Warbler	Acrocephalus schoenobaenus	966.341	0.0154435	0.0366564	0.096895	0.7052				-0.180004	0.0298687	1.68e-09
late spring temperature	Marsh Warbler	Acrocephalus palustris	1009.14	0.0382383	-0.0721981	0.118284	0.54161				-0.08335	0.0366069	0.0227925
late spring temperature	Reed Warbler	Acrocephalus scirpaceus	1454.65	0.0742068	-0.0752016	0.0879555	0.392553				-0.10943	0.0196279	2.47e-08
late spring temperature	Great Reed Warbler	Acrocephalus arundinaceus	394.196	0.0395982	-0.0486472	0.117472	0.678789				-0.451038	0.0769697	4.63e-09
late spring temperature	Lesser Whitethroat	Sylvia curruca	278.052	0.561559	-0.251986	0.13271	0.0575948				-0.451691	0.0940049	1.55e-06
late spring temperature	Common Whitethroat	Sylvia communis	437.188	-0.299794	0.0438633	0.0695061	0.527994				-0.279895	0.0691972	5.23e-05
late spring temperature	Garden Warbler	Sylvia borin	613.203	0.209265	0.0720152	0.075168	0.338034				-0.313262	0.0597463	1.58e-07
late spring temperature	Willow Warbler	Phylloscopus trochilus	484.142	0.0436823	0.0536722	0.100288	0.592527				-0.274514	0.0628825	1.27e-05
Salix caprea5	Sedge Warbler	Acrocephalus schoenobaenus	964.835	0.166705	-0.13558	0.101383	0.181122				-0.181934	0.0297808	1e-09
Salix caprea	Marsh Warbler	Acrocephalus palustris	1000.69	0.684255	-0.327871	0.084771	0.000109855				-0.0944359	0.0364033	0.00948227
Salix caprea	Reed Warbler	Acrocephalus scirpaceus	1453.91	0.146757	-0.117618	0.0942881	0.212239				-0.109261	0.0196011	2.49e-08
Salix caprea	Great Reed Warbler	Acrocephalus arundinaceus	390.325	0.838719	-0.231993	0.0952699	0.0148871				-0.453099	0.073812	8.33e-10
Salix caprea	Lesser Whitethroat	Sylvia curruca	279.609	0.252146	0.20882	0.172364	0.225702				-0.450928	0.0953415	2.25e-06
Salix caprea	Common Whitethroat	Sylvia communis	434.455	NA	0.082689	0.0770177	0.282986				-0.286364	0.0581585	8.49e-07
Salix caprea	Garden Warbler	Sylvia borin	611.51	0.676227	-0.129241	0.0752273	0.0857946				-0.313022	0.0595606	1.48e-07
Salix caprea	Willow Warbler	Phylloscopus trochilus	483.376	0.184505	-0.117983	0.111722	0.290949				-0.28015	0.0628773	8.37e-06
Tilia cordata5	Sedge Warbler	Acrocephalus schoenobaenus	964.875	0.163716	-0.130335	0.0987264	0.18678				-0.181091	0.0297733	1.18e-09
Tilia cordata	Marsh Warbler	Acrocephalus palustris	1004.47	0.462474	-0.26111	0.100778	0.00957174				-0.0912806	0.036532	0.0124668
Tilia cordata	Reed Warbler	Acrocephalus scirpaceus	1454.67	0.0725652	-0.0806495	0.0957331	0.399541				-0.108892	0.019589	2.72e-08
Tilia cordata	Great Reed Warbler	Acrocephalus arundinaceus	391.366	0.651888	-0.197252	0.0995752	0.0475979				-0.457341	0.0742604	7.34e-10
Tilia cordata	Lesser Whitethroat	Sylvia curruca	279.046	0.30862	0.239175	0.165952	0.14952				-0.451023	0.0952365	2.18e-06
Tilia cordata	Common Whitethroat	Sylvia communis	434.509	NA	0.0777033	0.0740532	0.294045				-0.284066	0.0579426	9.46e-07
Tilia cordata	Garden Warbler	Sylvia borin	606.66	NA	-0.176791	0.0700582	0.0116195				-0.315441	0.0593612	1.07e-07
Tilia cordata	Willow Warbler	Phylloscopus trochilus	483.109	0.215407	-0.127841	0.107723	0.235322				-0.277406	0.0625434	9.19e-06
Sambucus nigra5	Sedge Warbler	Acrocephalus schoenobaenus	965.795	0.0853344	0.0878749	0.103508	0.395899				-0.178059	0.0299884	2.89e-09
Sambucus nigra	Marsh Warbler	Acrocephalus palustris	1008.25	0.130632	-0.14225	0.12342	0.249086				-0.0852249	0.0365565	0.0197365
Sambucus nigra	Reed Warbler	Acrocephalus scirpaceus	1455.32	0.00452484	-0.018792	0.100363	0.851472				-0.108852	0.0196178	2.88e-08
Sambucus nigra	Great Reed Warbler	Acrocephalus arundinaceus	393.754	0.15102	-0.0959177	0.119545	0.422348				-0.455444	0.0755635	1.67e-09
Sambucus nigra	Lesser Whitethroat	Sylvia curruca	280.307	0.103077	0.155278	0.187243	0.406942				-0.439255	0.0969304	5.85e-06
Sambucus nigra	Common Whitethroat	Sylvia communis	434.93	NA	-0.0674534	0.0821884	0.411807				-0.295006	0.061127	1.39e-06
Sambucus nigra	Garden Warbler	Sylvia borin	613.606	0.188532	-0.0580383	0.0812652	0.475114				-0.312385	0.0597228	1.69e-07
Sambucus nigra	Willow Warbler	Phylloscopus trochilus	481.95	0.442916	0.163822	0.0950908	0.0849259				-0.263776	0.0619074	2.04e-05
GDD5 + AET/PET6 whole range7	Sedge Warbler	Acrocephalus schoenobaenus	963.096	0.482833	-0.152794	0.0768036	0.0466553	0.0893797	0.0755881	0.237024	-0.184166	0.0295463	4.57154e-10
GDD5 + AET/PET whole range	Marsh Warbler	Acrocephalus palustris	1001.86	0.719431	-0.309482	0.0746742	3.40652e-05	-0.109331	0.0757568	0.148967	-0.0868066	0.0363466	0.0169264
GDD5 + AET/PET whole range	Reed Warbler	Acrocephalus scirpaceus	1455.89	0.147862	-0.113221	0.0900646	0.208713	0.0435955	0.0921832	0.636268	-0.108892	0.0195921	2.72974e-08
GDD5 + AET/PET whole range	Great Reed Warbler	Acrocephalus arundinaceus	393.121	0.629094	-0.195809	0.0971675	0.043887	0.055032	0.108931	0.613418	-0.462115	0.0750245	7.29615e-10
GDD5 + AET/PET whole range	Lesser Whitethroat	Sylvia curruca	281.643	0.149556	0.155321	0.15469	0.315341	0.0835839	0.166841	0.616387	-0.460762	0.0975862	2.34011e-06
GDD5 + AET/PET whole range	Common Whitethroat	Sylvia communis	433.754	NA	0.121317	0.0670175	0.0702597	0.0967801	0.0792414	0.22196	-0.311127	0.0606207	2.86134e-07
GDD5 + AET/PET whole range	Garden Warbler	Sylvia borin	614.314	0.403321	-0.0986765	0.0747708	0.186929	-0.00485002	0.0725061	0.946668	-0.3144	0.0597867	1.45081e-07
GDD5 + AET/PET whole range	Willow Warbler	Phylloscopus trochilus	482.82	0.650963	-0.189937	0.0858026	0.0268529	0.0504718	0.0896358	0.573383	-0.284161	0.0614109	3.70617e-06
GDD5 + AET/PET Sahelian part8	Sedge Warbler	Acrocephalus schoenobaenus	964.375	0.382417	-0.180187	0.0797606	0.0238771	0.0049185	0.0767971	0.948934	-0.182127	0.0296288	7.89895e-10
GDD5 + AET/PET Sahelian part	Marsh Warbler	Acrocephalus palustris	1002.03	0.707069	-0.29215	0.0733977	6.88092e-05	-0.0981874	0.07215	0.173552	-0.0922803	0.0362303	0.0108639
GDD5 + AET/PET Sahelian part	Reed Warbler	Acrocephalus scirpaceus	1456.1	0.127931	-0.0949101	0.0933383	0.30923	-0.00925832	0.0935304	0.921148	-0.108556	0.0195762	2.93451e-08
GDD5 + AET/PET Sahelian part	Great Reed Warbler	Acrocephalus arundinaceus	393.376	0.621447	-0.177149	0.0994373	0.0748282	-0.00319119	0.10885	0.976612	-0.458046	0.0748286	9.28366e-10
GDD5 + AET/PET Sahelian part	Lesser Whitethroat	Sylvia curruca	281.341	0.174259	0.157742	0.152936	0.302342	0.119495	0.162344	0.461694	-0.458963	0.0974624	2.48776e-06
GDD5 + AET/PET Sahelian part	Common Whitethroat	Sylvia communis	431.703	NA	0.104569	0.0645115	0.105032	0.133672	0.0708764	0.0592959	-0.321878	0.0611646	1.42127e-07
GDD5 + AET/PET Sahelian part	Garden Warbler	Sylvia borin	614.255	0.431775	-0.0949712	0.0708648	0.180189	-0.0176378	0.0696075	0.799968	-0.314173	0.0596576	1.39224e-07
GDD5 + AET/PET Sahelian part	Willow Warbler	Phylloscopus trochilus	481.461	0.810046	-0.215024	0.079548	0.00687009	0.110511	0.0812393	0.173732	-0.280788	0.0609844	4.13917e-06
GDD5 + AET/PET south of Sahel9	Sedge Warbler	Acrocephalus schoenobaenus	962.812	0.499449	-0.141771	0.0779	0.0687727	0.101162	0.0769246	0.188485	-0.183986	0.0295098	4.52513e-10
GDD5 + AET/PET south of Sahel	Marsh Warbler	Acrocephalus palustris	1002.09	0.709422	-0.308552	0.0758124	4.70243e-05	-0.103736	0.0772427	0.179276	-0.0865477	0.0364061	0.0174404
GDD5 + AET/PET south of Sahel	Reed Warbler	Acrocephalus scirpaceus	1455.74	0.16176	-0.115756	0.0884453	0.190607	0.0558155	0.0907681	0.538605	-0.10902	0.0195975	2.65207e-08
GDD5 + AET/PET south of Sahel	Great Reed Warbler	Acrocephalus arundinaceus	392.98	0.648228	-0.198236	0.0953594	0.0376326	0.0675399	0.10708	0.528208	-0.462859	0.0750052	6.78515e-10
GDD5 + AET/PET south of Sahel	Lesser Whitethroat	Sylvia curruca	279.519	0.599556	0.216547	0.133414	0.104564	-0.222297	0.133935	0.0969657	-0.478191	0.0954089	5.38609e-07
GDD5 + AET/PET south of Sahel	Common Whitethroat	Sylvia communis	435.22	NA	0.103504	0.0696145	0.137062	0.0120631	0.0767214	0.875062	-0.305354	0.0604548	4.39624e-07
GDD5 + AET/PET south of Sahel	Garden Warbler	Sylvia borin	614.318	0.406536	-0.0962467	0.078263	0.218777	0.00191583	0.0766594	0.980062	-0.314784	0.0597958	1.40713e-07
GDD5 + AET/PET south of Sahel	Willow Warbler	Phylloscopus trochilus	483.011	0.624635	-0.18341	0.0863761	0.0337214	0.0313335	0.0904058	0.728901	-0.284224	0.0614986	3.80737e-06
early spring temperature + AET/PET whole range	Sedge Warbler	Acrocephalus schoenobaenus	965.404	0.311278	-0.0953638	0.0945618	0.313224	0.133988	0.0814359	0.0999031	-0.185191	0.0297873	5.0633e-10
early spring temperature + AET/PET whole range	Marsh Warbler	Acrocephalus palustris	1003.71	0.634354	-0.316143	0.089878	0.000435692	-0.0319013	0.0796984	0.688954	-0.0878491	0.0364828	0.0160419
early spring temperature + AET/PET whole range	Reed Warbler	Acrocephalus scirpaceus	1456.77	0.0638305	-0.0791016	0.102231	0.439078	0.0188799	0.0925991	0.838441	-0.109253	0.0196233	2.58432e-08
early spring temperature + AET/PET whole range	Great Reed Warbler	Acrocephalus arundinaceus	394.009	0.581929	-0.193723	0.1123	0.0845182	0.0205781	0.106129	0.846256	-0.454269	0.0750218	1.40275e-09
early spring temperature + AET/PET whole range	Lesser Whitethroat	Sylvia curruca	281.775	0.113975	0.183907	0.198558	0.354336	0.0801125	0.168421	0.634311	-0.454437	0.0967707	2.65277e-06
early spring temperature + AET/PET whole range	Common Whitethroat	Sylvia communis	435.295	NA	0.111755	0.0849169	0.188156	0.0680762	0.0765053	0.373561	-0.287744	0.058144	7.46663e-07
early spring temperature + AET/PET whole range	Garden Warbler	Sylvia borin	613.818	0.61164	-0.124383	0.0800365	0.120166	0.0116185	0.0664023	0.861103	-0.316172	0.0597578	1.21726e-07
early spring temperature + AET/PET whole range	Willow Warbler	Phylloscopus trochilus	485.737	0.143588	-0.0982639	0.116024	0.397035	0.00838339	0.105074	0.936408	-0.275616	0.062668	1.0924e-05
early spring temperature + AET/PET Sahelian part	Sedge Warbler	Acrocephalus schoenobaenus	967.749	0.0777109	-0.0949349	0.111681	0.395297	0.00410325	0.0947205	0.965447	-0.182017	0.0299031	1.15116e-09
early spring temperature + AET/PET Sahelian part	Marsh Warbler	Acrocephalus palustris	1003.87	0.626282	-0.313909	0.0927817	0.00071618	-0.00123749	0.0806222	0.987754	-0.0894399	0.0362802	0.0136916
early spring temperature + AET/PET Sahelian part	Reed Warbler	Acrocephalus scirpaceus	1456.74	0.0661104	-0.0635996	0.108177	0.556585	-0.025611	0.0959446	0.789519	-0.108942	0.0196081	2.76097e-08
early spring temperature + AET/PET Sahelian part	Great Reed Warbler	Acrocephalus arundinaceus	394.039	0.588687	-0.184709	0.119221	0.121309	-0.00912441	0.10972	0.933724	-0.452435	0.0749306	1.55988e-09
early spring temperature + AET/PET Sahelian part	Lesser Whitethroat	Sylvia curruca	281.497	0.140523	0.185106	0.196206	0.345463	0.115488	0.16364	0.48035	-0.452398	0.0966729	2.8732e-06
early spring temperature + AET/PET Sahelian part	Common Whitethroat	Sylvia communis	432.374	NA	0.118757	0.0849226	0.161987	0.137221	0.0710833	0.0535543	-0.303766	0.0588796	2.48121e-07
early spring temperature + AET/PET Sahelian part	Garden Warbler	Sylvia borin	613.843	0.606352	-0.124939	0.0813125	0.124408	-0.00520353	0.0680967	0.93909	-0.315186	0.0596399	1.2583e-07
early spring temperature + AET/PET Sahelian part	Willow Warbler	Phylloscopus trochilus	485.187	0.243683	-0.131347	0.118973	0.26959	0.0796359	0.104787	0.447267	-0.273695	0.062614	1.23591e-05
early spring temperature + AET/PET south of Sahel	Sedge Warbler	Acrocephalus schoenobaenus	964.937	0.344341	-0.0777626	0.0929643	0.402887	0.146025	0.0802346	0.0687625	-0.184729	0.0297351	5.21536e-10
early spring temperature + AET/PET south of Sahel	Marsh Warbler	Acrocephalus palustris	1003.68	0.636911	-0.318003	0.0899043	0.0004045	-0.0353894	0.0800045	0.658241	-0.0875528	0.0365146	0.0164962
early spring temperature + AET/PET south of Sahel	Reed Warbler	Acrocephalus scirpaceus	1456.71	0.070162	-0.0797394	0.100824	0.429017	0.0295031	0.0915648	0.747293	-0.109349	0.0196271	2.52813e-08
early spring temperature + AET/PET south of Sahel	Great Reed Warbler	Acrocephalus arundinaceus	393.979	0.58394	-0.193686	0.110909	0.08075	0.0271161	0.104854	0.795937	-0.454617	0.0750189	1.361e-09
early spring temperature + AET/PET south of Sahel	Lesser Whitethroat	Sylvia curruca	279.917	0.471644	0.258355	0.182332	0.156498	-0.212491	0.140172	0.129537	-0.464365	0.0941717	8.17902e-07
early spring temperature + AET/PET south of Sahel	Common Whitethroat	Sylvia communis	435.974	NA	0.102001	0.0845837	0.227849	-0.0238834	0.0713761	0.737917	-0.289449	0.0585582	7.6955e-07
early spring temperature + AET/PET south of Sahel	Garden Warbler	Sylvia borin	613.788	0.625715	-0.121263	0.0816575	0.13754	0.0168579	0.0685775	0.805819	-0.316499	0.0597498	1.17678e-07
early spring temperature + AET/PET south of Sahel	Willow Warbler	Phylloscopus trochilus	485.734	0.142253	-0.0948703	0.114917	0.409056	-0.00972152	0.104408	0.925816	-0.275592	0.0626641	1.09291e-05
late spring temperature + AET/PET whole range	Sedge Warbler	Acrocephalus schoenobaenus	966.328	0.222703	-0.0166781	0.0939815	0.859146	0.138842	0.0925704	0.133654	-0.183168	0.0298079	7.99776e-10
late spring temperature + AET/PET whole range	Marsh Warbler	Acrocephalus palustris	1011.14	0.0381821	-0.0731235	0.121723	0.548015	0.00396502	0.12087	0.973831	-0.0834449	0.0367158	0.0230427
late spring temperature + AET/PET whole range	Reed Warbler	Acrocephalus scirpaceus	1456.64	0.0747365	-0.0760616	0.0887305	0.391323	-0.00661935	0.0908439	0.941913	-0.109393	0.0196326	2.5183e-08
late spring temperature + AET/PET whole range	Great Reed Warbler	Acrocephalus arundinaceus	396.162	0.0600318	-0.0522627	0.118432	0.659003	-0.0226001	0.123184	0.854432	-0.449407	0.0774095	6.4142e-09
late spring temperature + AET/PET whole range	Lesser Whitethroat	Sylvia curruca	279.422	0.484711	-0.267922	0.139421	0.054646	0.118071	0.155225	0.446871	-0.443458	0.0954115	3.35409e-06
late spring temperature + AET/PET whole range	Common Whitethroat	Sylvia communis	438.865	-2.15048	0.0289841	0.0747249	0.698107	0.047812	0.0863215	0.579659	-0.281621	0.0692348	4.74958e-05
late spring temperature + AET/PET whole range	Garden Warbler	Sylvia borin	615.181	0.224144	0.0695175	0.076778	0.365235	0.0108832	0.0730676	0.881595	-0.313894	0.0598878	1.59387e-07
late spring temperature + AET/PET whole range	Willow Warbler	Phylloscopus trochilus	486.141	0.0436883	0.0533896	0.101102	0.597446	-0.00235974	0.106861	0.982382	-0.274517	0.0628822	1.26789e-05
late spring temperature + AET/PET Sahelian part	Sedge Warbler	Acrocephalus schoenobaenus	968.248	0.0234373	0.0448415	0.100194	0.65448	-0.0296674	0.0970707	0.759889	-0.179634	0.0298967	1.87271e-09
late spring temperature + AET/PET Sahelian part	Marsh Warbler	Acrocephalus palustris	1011.05	0.0464088	-0.053124	0.134825	0.693564	-0.0391148	0.134494	0.771182	-0.0834162	0.0366045	0.0226759
late spring temperature + AET/PET Sahelian part	Reed Warbler	Acrocephalus scirpaceus	1456.45	0.0935778	-0.0707683	0.0876374	0.419371	-0.0392793	0.0878616	0.654833	-0.109247	0.0196258	2.59899e-08
late spring temperature + AET/PET Sahelian part	Great Reed Warbler	Acrocephalus arundinaceus	395.877	0.147665	-0.0422413	0.114454	0.712077	-0.067374	0.116747	0.563876	-0.44784	0.0769635	5.92514e-09
late spring temperature + AET/PET Sahelian part	Lesser Whitethroat	Sylvia curruca	278.934	0.514338	-0.276065	0.138479	0.0462005	0.151896	0.150489	0.312807	-0.440495	0.0953332	3.82655e-06
late spring temperature + AET/PET Sahelian part	Common Whitethroat	Sylvia communis	434.084	NA	0.0336546	0.0679512	0.620405	0.125565	0.071106	0.077415	-0.292403	0.058296	5.28061e-07
late spring temperature + AET/PET Sahelian part	Garden Warbler	Sylvia borin	614.805	0.2965	0.0825324	0.0757755	0.276078	-0.046388	0.0729786	0.525012	-0.31242	0.0597325	1.6921e-07
late spring temperature + AET/PET Sahelian part	Willow Warbler	Phylloscopus trochilus	486.063	0.057457	0.05	0.100708	0.619554	0.0291748	0.103573	0.778187	-0.273171	0.0630819	1.48825e-05
late spring temperature + AET/PET south of Sahel	Sedge Warbler	Acrocephalus schoenobaenus	965.587	0.284013	-0.0119644	0.0881609	0.89205	0.155631	0.0871222	0.0740419	-0.18314	0.0297447	7.41062e-10
late spring temperature + AET/PET south of Sahel	Marsh Warbler	Acrocephalus palustris	1011.13	0.0381977	-0.0738457	0.120283	0.539259	0.00918331	0.119314	0.938649	-0.0835931	0.0367362	0.0228761
late spring temperature + AET/PET south of Sahel	Reed Warbler	Acrocephalus scirpaceus	1456.65	0.0743264	-0.0746038	0.0897383	0.405777	0.00313772	0.0921151	0.972827	-0.109444	0.0196346	2.48866e-08
late spring temperature + AET/PET south of Sahel	Great Reed Warbler	Acrocephalus arundinaceus	396.19	0.0458193	-0.0506657	0.120579	0.674348	-0.00900396	0.125319	0.942723	-0.450349	0.0775338	6.30629e-09
late spring temperature + AET/PET south of Sahel	Lesser Whitethroat	Sylvia curruca	274.655	NA	-0.305982	0.108301	0.00472373	-0.229405	0.112101	0.0407164	-0.45122	0.0883391	3.2591e-07
late spring temperature + AET/PET south of Sahel	Common Whitethroat	Sylvia communis	436.456	NA	0.0764954	0.0778217	0.325628	-0.0703336	0.0821124	0.391692	-0.285412	0.0582656	9.6583e-07
late spring temperature + AET/PET south of Sahel	Garden Warbler	Sylvia borin	615.025	0.282869	0.066421	0.0752017	0.377108	0.0307342	0.0721566	0.670153	-0.315208	0.0598787	1.40864e-07
late spring temperature + AET/PET south of Sahel	Willow Warbler	Phylloscopus trochilus	486.13	0.0452596	0.0515591	0.102165	0.613796	-0.011579	0.108338	0.914885	-0.274413	0.0628833	1.27793e-05
Salix caprea + AET/PET whole range	Sedge Warbler	Acrocephalus schoenobaenus	964.396	0.392367	-0.131674	0.0885095	0.136835	0.13044	0.0772824	0.0914438	-0.185202	0.0296754	4.34974e-10
Salix caprea + AET/PET whole range	Marsh Warbler	Acrocephalus palustris	1002.61	0.686246	-0.328069	0.0845534	0.000104449	-0.0208884	0.0753972	0.781745	-0.0932562	0.0366348	0.0109102
Salix caprea + AET/PET whole range	Reed Warbler	Acrocephalus scirpaceus	1455.68	0.168292	-0.133057	0.098505	0.176771	0.0435968	0.090521	0.630075	-0.109677	0.0196335	2.32055e-08
Salix caprea + AET/PET whole range	Great Reed Warbler	Acrocephalus arundinaceus	391.96	0.866799	-0.254464	0.100814	0.0115998	0.0595879	0.098389	0.544757	-0.45749	0.0743493	7.59125e-10
Salix caprea + AET/PET whole range	Lesser Whitethroat	Sylvia curruca	281.519	0.224832	0.195863	0.179429	0.275014	0.0496468	0.167408	0.766801	-0.448091	0.0960409	3.07678e-06
Salix caprea + AET/PET whole range	Common Whitethroat	Sylvia communis	435.83	NA	0.0844815	0.0771719	0.27364	0.0601805	0.0760343	0.428657	-0.286393	0.0581366	8.38397e-07
Salix caprea + AET/PET whole range	Garden Warbler	Sylvia borin	613.448	0.696163	-0.127557	0.0752499	0.0900534	0.0160704	0.0647101	0.803868	-0.314205	0.0597284	1.4361e-07
Salix caprea + AET/PET whole range	Willow Warbler	Phylloscopus trochilus	485.298	0.200566	-0.129141	0.118012	0.273823	0.0300908	0.107449	0.779442	-0.280645	0.0628748	8.06129e-06
Salix caprea + AET/PET Sahelian part	Sedge Warbler	Acrocephalus schoenobaenus	966.763	0.176365	-0.145421	0.107241	0.175091	0.0248856	0.0920616	0.786918	-0.182353	0.0298116	9.54364e-10
Salix caprea + AET/PET Sahelian part	Marsh Warbler	Acrocephalus palustris	1002.58	0.693289	-0.336434	0.0877682	0.000126482	0.0250341	0.0761137	0.742228	-0.0950692	0.0364502	0.00910211
Salix caprea + AET/PET Sahelian part	Reed Warbler	Acrocephalus scirpaceus	1455.91	0.146905	-0.119126	0.10673	0.264361	0.0029004	0.0960206	0.975903	-0.10928	0.0196124	2.51891e-08
Salix caprea + AET/PET Sahelian part	Great Reed Warbler	Acrocephalus arundinaceus	392.23	0.838332	-0.249012	0.110077	0.0236876	0.031907	0.103867	0.758697	-0.455473	0.0743291	8.91086e-10
Salix caprea + AET/PET Sahelian part	Lesser Whitethroat	Sylvia curruca	281.295	0.233719	0.190185	0.176686	0.281748	0.0893757	0.161992	0.581135	-0.445622	0.0960696	3.50888e-06
Salix caprea + AET/PET Sahelian part	Common Whitethroat	Sylvia communis	433.526	NA	0.069648	0.0776115	0.369509	0.122027	0.0711651	0.0863989	-0.298742	0.0586756	3.55382e-07
Salix caprea + AET/PET Sahelian part	Garden Warbler	Sylvia borin	613.495	0.675684	-0.132291	0.0793954	0.0956677	0.00833461	0.0689719	0.903817	-0.31331	0.0596081	1.47085e-07
Salix caprea + AET/PET Sahelian part	Willow Warbler	Phylloscopus trochilus	484.325	0.359725	-0.180363	0.12044	0.134255	0.112933	0.106517	0.289038	-0.28012	0.0625845	7.61006e-06
Salix caprea + AET/PET south of Sahel	Sedge Warbler	Acrocephalus schoenobaenus	964.202	0.40071	-0.110212	0.0891105	0.216162	0.136933	0.0779743	0.0790663	-0.184588	0.0296407	4.7386e-10
Salix caprea + AET/PET south of Sahel	Marsh Warbler	Acrocephalus palustris	1002.56	0.688851	-0.329641	0.0844208	9.43294e-05	-0.0271733	0.0756206	0.719343	-0.0928484	0.0366474	0.011291
Salix caprea + AET/PET south of Sahel	Reed Warbler	Acrocephalus scirpaceus	1455.58	0.178129	-0.133077	0.0963031	0.167016	0.0519421	0.088732	0.558291	-0.109787	0.0196385	2.26537e-08
Salix caprea + AET/PET south of Sahel	Great Reed Warbler	Acrocephalus arundinaceus	391.893	0.875565	-0.252506	0.0983821	0.0102705	0.0634834	0.0962331	0.509457	-0.457623	0.0743078	7.34515e-10
Salix caprea + AET/PET south of Sahel	Lesser Whitethroat	Sylvia curruca	278.802	0.739203	0.28095	0.143653	0.0504948	-0.23042	0.124955	0.0651795	-0.449836	0.0914123	8.61235e-07
Salix caprea + AET/PET south of Sahel	Common Whitethroat	Sylvia communis	436.372	NA	0.0797806	0.077627	0.30407	-0.020775	0.071739	0.772129	-0.28815	0.0585073	8.43531e-07
Salix caprea + AET/PET south of Sahel	Garden Warbler	Sylvia borin	613.444	0.702661	-0.124607	0.0769252	0.105264	0.0172973	0.0670069	0.796297	-0.314288	0.0597337	1.42899e-07
Salix caprea + AET/PET south of Sahel	Willow Warbler	Phylloscopus trochilus	485.369	0.186755	-0.120856	0.116406	0.299162	0.00922281	0.106334	0.930882	-0.280333	0.0629093	8.34468e-06
Tilia cordata + AET/PET whole range	Sedge Warbler	Acrocephalus schoenobaenus	964.385	0.391438	-0.128095	0.0859447	0.136111	0.131748	0.0772906	0.0882723	-0.184214	0.0296501	5.20038e-10
Tilia cordata + AET/PET whole range	Marsh Warbler	Acrocephalus palustris	1006.31	0.473261	-0.264645	0.100314	0.00833573	-0.0367445	0.091708	0.688664	-0.0899545	0.036671	0.0141665
Tilia cordata + AET/PET whole range	Reed Warbler	Acrocephalus scirpaceus	1456.47	0.0933183	-0.101171	0.104928	0.334948	0.0448329	0.0987916	0.649964	-0.109261	0.0196169	2.55129e-08
Tilia cordata + AET/PET whole range	Great Reed Warbler	Acrocephalus arundinaceus	392.772	0.716748	-0.236792	0.108823	0.0295596	0.0854478	0.109746	0.436216	-0.463683	0.0748689	5.89289e-10
Tilia cordata + AET/PET whole range	Lesser Whitethroat	Sylvia curruca	281.008	0.289412	0.230413	0.173046	0.183019	0.0317963	0.16479	0.846998	-0.449117	0.0958982	2.82334e-06
Tilia cordata + AET/PET whole range	Common Whitethroat	Sylvia communis	435.924	NA	0.0779536	0.0741141	0.292889	0.0581629	0.0759889	0.444026	-0.28393	0.0579169	9.46855e-07
Tilia cordata + AET/PET whole range	Garden Warbler	Sylvia borin	608.516	NA	-0.176069	0.0701553	0.0120831	0.022644	0.0594988	0.703515	-0.317492	0.0596096	1.00291e-07
Tilia cordata + AET/PET whole range	Willow Warbler	Phylloscopus trochilus	484.865	0.259477	-0.154383	0.118704	0.193404	0.05536	0.111116	0.618329	-0.277969	0.0624903	8.65945e-06
Tilia cordata + AET/PET Sahelian part	Sedge Warbler	Acrocephalus schoenobaenus	966.78	0.175804	-0.142338	0.105514	0.177335	0.0288018	0.0931677	0.757216	-0.18151	0.0297915	1.11046e-09
Tilia cordata + AET/PET Sahelian part	Marsh Warbler	Acrocephalus palustris	1006.45	0.462442	-0.258281	0.103259	0.0123737	-0.0117995	0.0935705	0.899651	-0.0911401	0.0365484	0.0126427
Tilia cordata + AET/PET Sahelian part	Reed Warbler	Acrocephalus scirpaceus	1456.64	0.075095	-0.0724127	0.107925	0.502248	-0.0163779	0.0994869	0.86924	-0.108806	0.0195933	2.80426e-08
Tilia cordata + AET/PET Sahelian part	Great Reed Warbler	Acrocephalus arundinaceus	393.341	0.647564	-0.20608	0.114091	0.0708752	0.0177652	0.111647	0.873575	-0.458643	0.0747708	8.57002e-10
Tilia cordata + AET/PET Sahelian part	Lesser Whitethroat	Sylvia curruca	280.85	0.287317	0.221294	0.171751	0.197587	0.0701975	0.160765	0.662368	-0.446713	0.0959583	3.23542e-06
Tilia cordata + AET/PET Sahelian part	Common Whitethroat	Sylvia communis	433.74	NA	0.0577635	0.075118	0.44191	0.119655	0.0717711	0.0954797	-0.295942	0.0584349	4.09536e-07
Tilia cordata + AET/PET Sahelian part	Garden Warbler	Sylvia borin	608.507	NA	-0.186296	0.074203	0.012052	0.0248993	0.0634696	0.694834	-0.316681	0.0594694	1.00894e-07
Tilia cordata + AET/PET Sahelian part	Willow Warbler	Phylloscopus trochilus	483.906	0.402585	-0.190857	0.115164	0.0974664	0.118996	0.104627	0.255398	-0.274828	0.0623424	1.04151e-05
Tilia cordata + AET/PET south of Sahel	Sedge Warbler	Acrocephalus schoenobaenus	964.236	0.39646	-0.105756	0.0867343	0.222727	0.137216	0.0781711	0.0792031	-0.183711	0.0296261	5.61136e-10
Tilia cordata + AET/PET south of Sahel	Marsh Warbler	Acrocephalus palustris	1006.29	0.475205	-0.26675	0.100651	0.00804307	-0.0390867	0.0921503	0.671448	-0.089801	0.0366865	0.0143733
Tilia cordata + AET/PET south of Sahel	Reed Warbler	Acrocephalus scirpaceus	1456.31	0.109093	-0.106092	0.102779	0.301959	0.0590633	0.0970292	0.542712	-0.109422	0.0196241	2.46278e-08
Tilia cordata + AET/PET south of Sahel	Great Reed Warbler	Acrocephalus arundinaceus	392.546	0.750909	-0.240472	0.10559	0.0227619	0.0984183	0.106947	0.357441	-0.464518	0.074805	5.30809e-10
Tilia cordata + AET/PET south of Sahel	Lesser Whitethroat	Sylvia curruca	278.888	0.656211	0.265675	0.143649	0.0643893	-0.198778	0.127217	0.118166	-0.450417	0.0924615	1.10809e-06
Tilia cordata + AET/PET south of Sahel	Common Whitethroat	Sylvia communis	436.433	NA	0.0746983	0.0748248	0.318129	-0.019841	0.0719886	0.782845	-0.285826	0.058314	9.51096e-07
Tilia cordata + AET/PET south of Sahel	Garden Warbler	Sylvia borin	608.562	NA	-0.173171	0.0710281	0.0147662	0.0192234	0.0611951	0.75342	-0.317129	0.0596005	1.03247e-07
Tilia cordata + AET/PET south of Sahel	Willow Warbler	Phylloscopus trochilus	485.01	0.234984	-0.143705	0.1181	0.223679	0.035138	0.11091	0.751384	-0.278029	0.0625449	8.77842e-06
Sambucus nigra + AET/PET whole range	Sedge Warbler	Acrocephalus schoenobaenus	966.208	0.231859	0.0400832	0.102655	0.696194	0.119661	0.0915301	0.191099	-0.181526	0.0299854	1.41462e-09
Sambucus nigra + AET/PET whole range	Marsh Warbler	Acrocephalus palustris	1010.21	0.134043	-0.149213	0.128024	0.243812	0.0233825	0.11662	0.841089	-0.0859514	0.0367262	0.0192667
Sambucus nigra + AET/PET whole range	Reed Warbler	Acrocephalus scirpaceus	1457.32	0.00466312	-0.018678	0.100415	0.852439	0.00321068	0.0932574	0.972536	-0.108873	0.019626	2.89948e-08
Sambucus nigra + AET/PET whole range	Great Reed Warbler	Acrocephalus arundinaceus	395.731	0.166498	-0.096581	0.119007	0.417046	-0.0181804	0.117955	0.877507	-0.454467	0.0757606	1.98878e-09
Sambucus nigra + AET/PET whole range	Lesser Whitethroat	Sylvia curruca	282.067	0.0791004	0.141827	0.190466	0.456494	0.0826577	0.170839	0.628503	-0.435908	0.0975399	7.85794e-06
Sambucus nigra + AET/PET whole range	Common Whitethroat	Sylvia communis	435.833	NA	-0.0938126	0.0859718	0.275184	0.0838443	0.080074	0.29506	-0.300907	0.0613335	9.29181e-07
Sambucus nigra + AET/PET whole range	Garden Warbler	Sylvia borin	615.362	0.299967	-0.0658521	0.0809652	0.416024	0.0361183	0.0719588	0.615717	-0.314674	0.0598499	1.45855e-07
Sambucus nigra + AET/PET whole range	Willow Warbler	Phylloscopus trochilus	483.941	0.444671	0.163838	0.0950301	0.0846969	-0.00886699	0.0931108	0.924132	-0.263877	0.0619021	2.01867e-05
Sambucus nigra + AET/PET Sahelian part	Sedge Warbler	Acrocephalus schoenobaenus	967.534	0.112918	0.106575	0.108253	0.324869	-0.0488575	0.0949173	0.606736	-0.176959	0.0300832	4.04516e-09
Sambucus nigra + AET/PET Sahelian part	Marsh Warbler	Acrocephalus palustris	1010.24	0.133484	-0.153813	0.152279	0.31246	0.0179903	0.139123	0.897111	-0.0853864	0.0365752	0.0195673
Sambucus nigra + AET/PET Sahelian part	Reed Warbler	Acrocephalus scirpaceus	1457.07	0.0296173	-0.00804509	0.101505	0.936827	-0.0457751	0.0923202	0.620015	-0.10858	0.0196173	3.11323e-08
Sambucus nigra + AET/PET Sahelian part	Great Reed Warbler	Acrocephalus arundinaceus	395.55	0.220565	-0.0830586	0.120182	0.489498	-0.0535625	0.116735	0.64635	-0.45251	0.0756016	2.15796e-09
Sambucus nigra + AET/PET Sahelian part	Lesser Whitethroat	Sylvia curruca	281.854	0.0961015	0.136418	0.189606	0.471843	0.111141	0.16745	0.506867	-0.43446	0.0975703	8.47612e-06
Sambucus nigra + AET/PET Sahelian part	Common Whitethroat	Sylvia communis	433.386	NA	-0.0799043	0.0823154	0.331693	0.134519	0.0713074	0.0592314	-0.312803	0.061924	4.38594e-07
Sambucus nigra + AET/PET Sahelian part	Garden Warbler	Sylvia borin	615.566	0.195273	-0.0533127	0.0845657	0.528414	-0.0151537	0.075515	0.840956	-0.312034	0.0597425	1.76062e-07
Sambucus nigra + AET/PET Sahelian part	Willow Warbler	Phylloscopus trochilus	483.95	0.443482	0.164389	0.0981763	0.0940476	-0.00216438	0.0934195	0.981516	-0.263853	0.0619904	2.07786e-05
Sambucus nigra + AET/PET south of Sahel	Sedge Warbler	Acrocephalus schoenobaenus	965.365	0.30112	0.0470255	0.095207	0.621356	0.14067	0.0851905	0.0986888	-0.181376	0.0298981	1.30743e-09
Sambucus nigra + AET/PET south of Sahel	Marsh Warbler	Acrocephalus palustris	1010.21	0.133708	-0.147381	0.125887	0.241702	0.0228661	0.11459	0.841836	-0.0859696	0.0367387	0.0192823
Sambucus nigra + AET/PET south of Sahel	Reed Warbler	Acrocephalus scirpaceus	1457.29	0.00792997	-0.0169598	0.100731	0.866295	0.0167111	0.0937968	0.858595	-0.108952	0.019628	2.84314e-08
Sambucus nigra + AET/PET south of Sahel	Great Reed Warbler	Acrocephalus arundinaceus	395.749	0.156872	-0.0968381	0.120032	0.4198	-0.00832085	0.1189	0.944208	-0.455013	0.0757873	1.92741e-09
Sambucus nigra + AET/PET south of Sahel	Lesser Whitethroat	Sylvia curruca	281.162	0.317805	0.145605	0.175559	0.406888	-0.1585	0.143582	0.269639	-0.43777	0.0957096	4.78644e-06
Sambucus nigra + AET/PET south of Sahel	Common Whitethroat	Sylvia communis	436.915	NA	-0.0633322	0.0887306	0.475377	-0.00956407	0.0772003	0.901405	-0.294975	0.0611391	1.40246e-06
Sambucus nigra + AET/PET south of Sahel	Garden Warbler	Sylvia borin	615.162	0.377567	-0.0645718	0.0788096	0.412593	0.0482953	0.0707803	0.495032	-0.315615	0.0598247	1.32269e-07
Sambucus nigra + AET/PET south of Sahel	Willow Warbler	Phylloscopus trochilus	483.938	0.444787	0.163103	0.0952468	0.0868182	-0.0105299	0.0936346	0.910461	-0.263821	0.0618962	2.02323e-05
AET/PET whole range	Sedge Warbler	Acrocephalus schoenobaenus	964.359	0.218662				0.132627	0.08591	0.122638	-0.182887	0.0297714	8.09565e-10
AET/PET whole range	Marsh Warbler	Acrocephalus palustris	1009.49	0.00219528				-0.0130215	0.119342	0.913115	-0.0838121	0.0367087	0.0224203
AET/PET whole range	Reed Warbler	Acrocephalus scirpaceus	1455.35	0.000159159				0.00379952	0.0934034	0.967552	-0.108682	0.0195933	2.90808e-08
AET/PET whole range	Great Reed Warbler	Acrocephalus arundinaceus	394.353	0.00949487				-0.0130823	0.122933	0.915251	-0.456507	0.0758281	1.74104e-09
AET/PET whole range	Lesser Whitethroat	Sylvia curruca	280.601	-0.0382062				0.106068	0.175388	0.545336	-0.446593	0.0967104	3.87764e-06
AET/PET whole range	Common Whitethroat	Sylvia communis	437.018	-2.28379				0.0599278	0.0814716	0.461994	-0.281803	0.0691929	4.64682e-05
AET/PET whole range	Garden Warbler	Sylvia borin	613.984	0.0535444				0.0246627	0.073818	0.738304	-0.313371	0.0598696	1.65683e-07
AET/PET whole range	Willow Warbler	Phylloscopus trochilus	484.417	0.000842187				-0.00952812	0.10723	0.929196	-0.271673	0.062776	1.50704e-05
AET/PET Sahelian part	Sedge Warbler	Acrocephalus schoenobaenus	966.446	0.00266787				-0.0180969	0.09443	0.848022	-0.180099	0.0298773	1.66056e-09
AET/PET Sahelian part	Marsh Warbler	Acrocephalus palustris	1009.21	0.0305474				-0.0649021	0.118431	0.583681	-0.0839113	0.0365795	0.0217939
AET/PET Sahelian part	Reed Warbler	Acrocephalus scirpaceus	1455.08	0.028669				-0.04735	0.0902108	0.599666	-0.108488	0.0195808	3.01497e-08
AET/PET Sahelian part	Great Reed Warbler	Acrocephalus arundinaceus	394.011	0.11857				-0.071222	0.117105	0.543063	-0.453254	0.075605	2.03456e-09
AET/PET Sahelian part	Lesser Whitethroat	Sylvia curruca	280.353	-0.0136758				0.13332	0.171502	0.436943	-0.444941	0.0966733	4.17398e-06
AET/PET Sahelian part	Common Whitethroat	Sylvia communis	432.329	NA				0.128557	0.0708654	0.0696631	-0.292869	0.0582959	5.06495e-07
AET/PET Sahelian part	Garden Warbler	Sylvia borin	613.948	0.0386885				-0.0286234	0.0746594	0.701434	-0.311415	0.0597532	1.87123e-07
AET/PET Sahelian part	Willow Warbler	Phylloscopus trochilus	484.307	0.0215066				0.0357385	0.103749	0.730492	-0.270173	0.0629211	1.75613e-05
AET/PET south of Sahel	Sedge Warbler	Acrocephalus schoenobaenus	963.606	0.281703				0.151984	0.0830065	0.0671019	-0.182955	0.0297172	7.43563e-10
AET/PET south of Sahel	Marsh Warbler	Acrocephalus palustris	1009.5	0.000419323				-0.00396276	0.119292	0.9735	-0.0840349	0.0367258	0.0221275
AET/PET south of Sahel	Reed Warbler	Acrocephalus scirpaceus	1455.31	0.00415654				0.0183409	0.093469	0.844435	-0.108783	0.0195978	2.84382e-08
AET/PET south of Sahel	Great Reed Warbler	Acrocephalus arundinaceus	394.364	-0.00166014				0.00364324	0.123241	0.976416	-0.457306	0.0758611	1.658e-09
AET/PET south of Sahel	Lesser Whitethroat	Sylvia curruca	279.846	0.254319				-0.163345	0.147152	0.26698	-0.451444	0.0946122	1.82843e-06
AET/PET south of Sahel	Common Whitethroat	Sylvia communis	435.425	NA				-0.0302286	0.0712615	0.671426	-0.281693	0.0581463	1.26899e-06
AET/PET south of Sahel	Garden Warbler	Sylvia borin	613.791	0.128655				0.0409661	0.0733863	0.57669	-0.314471	0.0598551	1.48932e-07
AET/PET south of Sahel	Willow Warbler	Phylloscopus trochilus	484.382	0.00627556				-0.0221532	0.107415	0.836604	-0.271613	0.0627544	1.50345e-05
1proportion of variance explained by explanatory variables after removing the variance explained by density dependence (see Methods for details)
2growing degree days - accumulated temperature above 5°C
3mean temperature in March and April
4mean temperature in May and June
5date anomaly of 10% leaf unfolding (number of days before the long-term mean)
6ratio of actual to potential evapotranspiration in species’ sub-Saharan non-breeding ranges
7whole species’ sub-Saharan non-breeding ranges (see Fig. S1b)
8Sahelian part of species’ sub-Saharan non-breeding ranges (see Fig. S1b)
9south-of-Sahelian part of species’ sub-Saharan non-breeding ranges (see Fig. S1b)
