# Supplementary material for: The influence of climate variability on demographic rates of avian Afro-palearctic migrants
Source: Sci Rep. 2020 Oct 16;10:17592. doi: 10.1038/s41598-020-74658-w (PMC7567877; doi:10.1038/s41598-020-74658-w)
Supplement: Supplementary file 3 — Supplementary Table S3. [file 41598_2020_74658_MOESM3_ESM.xls]

## Sheet: Title, authors, affiliations
The influence of climate variability on demographic rates of avian Afro-palearctic migrants
Tomáš Telenský1,2, Petr Klvaňa3, Miroslav Jelínek3, Jaroslav Cepák3, Jiří Reif1,4*
1Institute for Environmental Studies, Faculty of Science, Charles University, Prague, Benátská 2, 128 01 Praha 2, Czech Republic
2Institute of Vertebrate Biology, Academy of Sciences of the Czech Republic, Květná 8, 603 65 Brno, Czech Republic
3Bird Ringing Centre, National Museum, Hornoměcholupská 34, 102 00 Praha 10, Czech Republic
4Department of Zoology and Laboratory of Ornithology, Faculty of Science, Palacky University in Olomouc, 17. listopadu 50, 771 46 Olomouc, Czech Republic
Correspondence author: Jiri Reif. Address: Faculty of Science, Charles University, Prague, Benátská 2, 128 01 Praha 2, Czech Republic. Email: jirireif@natur.cuni.cz

## Sheet: Supplementary Table S3
Explanatory variable	Model characteristics		Effect of spring advancement at the breeding grounds			Effect of water availability at the non-breeding grounds			Effect of population density
	AIC	R2_var1	slope	SE	P	slope	SE	P	slope	SE	P
GDD52	5660.65	0.286786	-0.119474	0.0337796	0.000404886				-0.16383	0.0131318	1.01097e-35
early spring temperature3	5665.65	0.171055	-0.104277	0.0410009	0.0109818				-0.164207	0.0131654	1.05272e-35
late spring temperature4	5671.05	0.0110006	-0.0285858	0.0376551	0.447764				-0.162975	0.0131839	4.21545e-35
Salix caprea5	5663.15	0.268451	-0.12026	0.0391451	0.00212515				-0.164487	0.0131541	7.04211e-36
Tilia cordata5	5664.86	0.192428	-0.105358	0.0388603	0.00670384				-0.164226	0.0131599	9.69238e-36
Sambucus nigra5	5671.61	-0.000637035	0.00422999	0.0417374	0.919274				-0.163064	0.0131971	4.52162e-35
AET/PET6 whole range7	5669.88	0.00831192				0.0988443	0.0743847	0.183906	-0.163607	0.0131888	2.45516e-35
AET/PET Sahelian part8	5671.6	0.00127493				-0.00718839	0.0530087	0.892132	-0.163099	0.0131851	3.79782e-35
AET/PET south of Sahelian part9	5670.36	0.0125117				0.0813679	0.071525	0.255282	-0.163575	0.0131889	2.53457e-35
GDD5 + AET/PET whole range	5660.71	0.28898	-0.121232	0.0339347	0.000353569	0.0989257	0.0707502	0.162041	-0.164445	0.013139	6.12072e-36
GDD5 + AET/PET Sahelian part	5662.52	0.28559	-0.122649	0.0345266	0.000381856	0.0180514	0.0492653	0.714057	-0.163926	0.0131348	9.56321e-36
GDD5 + AET/PET south of Sahel	5661.36	0.292536	-0.120192	0.0339146	0.000394175	0.0774001	0.0673534	0.250488	-0.164372	0.0131394	6.59285e-36
early spring temperature + AET/PET whole range	5665.46	0.16958	-0.0922981	0.0349265	0.00822624	0.10723	0.0724717	0.138977	-0.164865	0.0131729	6.14893e-36
early spring temperature + AET/PET Sahelian part	5667.43	0.173507	-0.0935142	0.0361825	0.00975171	0.0243506	0.0522051	0.6409	-0.164365	0.0131699	9.5612e-36
early spring temperature + AET/PET south of Sahel	5666.19	0.186276	-0.0903565	0.0348886	0.00960157	0.0842505	0.068942	0.221689	-0.164772	0.0131731	6.72988e-36
late spring temperature + AET/PET whole range	5671.17	0.0218348	-0.0299627	0.0355705	0.399594	0.102396	0.0744061	0.168768	-0.163462	0.0131882	2.79815e-35
late spring temperature + AET/PET Sahelian part	5673.05	0.0109217	-0.0271333	0.0363381	0.455251	0.00051056	0.0539837	0.992454	-0.162976	0.013185	4.262e-35
late spring temperature + AET/PET south of Sahel	5671.74	0.0246846	-0.0279434	0.0354715	0.430831	0.0825225	0.0713398	0.247374	-0.163428	0.0131886	2.90371e-35
Salix caprea + AET/PET whole range	5662.36	0.298316	-0.111576	0.0340529	0.00105088	0.12028	0.0723837	0.0965736	-0.165325	0.0131621	3.47323e-36
Salix caprea + AET/PET Sahelian part	5664.38	0.282394	-0.116044	0.0361441	0.00132462	0.046005	0.0526159	0.381925	-0.164851	0.0131594	5.29787e-36
Salix caprea + AET/PET south of Sahel	5663.34	0.294142	-0.108205	0.0339989	0.00145956	0.0923845	0.068074	0.174743	-0.165175	0.0131624	4.02295e-36
Tilia cordata + AET/PET whole range	5663.88	0.198301	-0.102711	0.0345913	0.00298495	0.126073	0.0735867	0.0866652	-0.16509	0.0131669	4.61354e-36
Tilia cordata + AET/PET Sahelian part	5666.25	0.201311	-0.104054	0.0367629	0.00464869	0.0418794	0.0536374	0.434928	-0.164534	0.0131649	7.65793e-36
Tilia cordata + AET/PET south of Sahel	5664.83	0.220101	-0.0991815	0.0344765	0.00401744	0.0992586	0.0690049	0.150313	-0.164959	0.0131673	5.25322e-36
Sambucus nigra + AET/PET whole range	5671.88	0.00841525	-0.000453208	0.0374725	0.99035	0.0989282	0.074636	0.185013	-0.163616	0.013204	2.90979e-35
Sambucus nigra + AET/PET Sahelian part	5673.58	0.000702425	0.00547848	0.0387597	0.887598	-0.00919257	0.0548518	0.866906	-0.163006	0.0132017	5.03771e-35
Sambucus nigra + AET/PET south of Sahel	5672.36	0.0121105	0.00173976	0.0373283	0.962826	0.0812113	0.0716108	0.256768	-0.163545	0.0132034	3.08984e-35
1proportion of variance explained by the explanatory variables after removing the variance explained by density dependence (see Methods section for details)
2growing degree days - accumulated temperature above 5°C
3mean temperature in March and April
4mean temperature in May and June
5date anomaly of 10% leaf unfolding (number of days before the long-term mean)
6ratio of actual to potential evapotranspiration in species’ sub-Saharan non-breeding ranges
7whole species’ sub-Saharan non-breeding ranges (see Fig. S1b)
8Sahelian part of species’ sub-Saharan non-breeding ranges (see Fig. S1b)
9south-of-Sahelian part of species’ sub-Saharan non-breeding ranges (see Fig. S1b)
