# Supplementary material for: The influence of climate variability on demographic rates of avian Afro-palearctic migrants
Source: Sci Rep. 2020 Oct 16;10:17592. doi: 10.1038/s41598-020-74658-w (PMC7567877; doi:10.1038/s41598-020-74658-w)
Supplement: Supplementary file 4 — Supplementary Table S4. [file 41598_2020_74658_MOESM4_ESM.xls]

## Sheet: Title, authors, affiliations
The influence of climate variability on demographic rates of avian Afro-palearctic migrants
Tomáš Telenský1,2, Petr Klvaňa3, Miroslav Jelínek3, Jaroslav Cepák3, Jiří Reif1,4*
1Institute for Environmental Studies, Faculty of Science, Charles University, Prague, Benátská 2, 128 01 Praha 2, Czech Republic
2Institute of Vertebrate Biology, Academy of Sciences of the Czech Republic, Květná 8, 603 65 Brno, Czech Republic
3Bird Ringing Centre, National Museum, Hornoměcholupská 34, 102 00 Praha 10, Czech Republic
4Department of Zoology and Laboratory of Ornithology, Faculty of Science, Palacky University in Olomouc, 17. listopadu 50, 771 46 Olomouc, Czech Republic
Correspondence author: Jiri Reif. Address: Faculty of Science, Charles University, Prague, Benátská 2, 128 01 Praha 2, Czech Republic. Email: jirireif@natur.cuni.cz

## Sheet: Supplementary Table S4
Explanatory variable	Model characteristics		Long-distance migrants			Short-distance migrants			Residents & partial migrants			Effect of population density
	AIC	R2_var1	slope	SE	P	slope	SE	P	slope	SE	P	slope	SE	P
GDD52	11902.8	0.183388	-0.120696	0.0332263	0.000280655	0.08906	0.045709	0.0513658	0.0744385	0.0472335	0.115033	-0.204913	0.00979037	2.84947e-97
early spring temperature3	11905.7	0.158877	-0.109595	0.0390115	0.00496474	0.128957	0.0528994	0.0147775	0.0841437	0.0556428	0.13048
late spring temperature4	11916.9	0.0328953	-0.0270861	0.0356553	0.447454	-0.0260925	0.0487522	0.592507	-0.0858003	0.0491757	0.0810249
Salix caprea5	11900.9	0.204812	-0.125292	0.0373684	0.000799745	0.150828	0.0506651	0.0029112	0.0681974	0.0525669	0.194513
Tilia cordata5	11903.6	0.172644	-0.10998	0.0369714	0.00293248	0.142902	0.0502118	0.00442756	0.0641406	0.0519619	0.217062
Sambucus nigra5	11914.8	0.0703998	-0.00305195	0.0387079	0.937155	0.129491	0.0529334	0.0144328	0.022507	0.0555849	0.685542
1proportion of variance explained by the explanatory variables after removing the variance explained by density dependence (see Methods section for details)
2growing degree days - accumulated temperature above 5°C
3mean temperature in March and April
4mean temperature in May and June
5date anomaly of 10% leaf unfolding (number of days before the long-term mean)
