# Supplementary material for: The influence of climate variability on demographic rates of avian Afro-palearctic migrants
Source: Sci Rep. 2020 Oct 16;10:17592. doi: 10.1038/s41598-020-74658-w (PMC7567877; doi:10.1038/s41598-020-74658-w)
Supplement: Supplementary file 5 — Supplementary Table S5. [file 41598_2020_74658_MOESM5_ESM.xls]

## Sheet: Title, authors, affiliations
The influence of climate variability on demographic rates of avian Afro-palearctic migrants
Tomáš Telenský1,2, Petr Klvaňa3, Miroslav Jelínek3, Jaroslav Cepák3, Jiří Reif1,4*
1Institute for Environmental Studies, Faculty of Science, Charles University, Prague, Benátská 2, 128 01 Praha 2, Czech Republic
2Institute of Vertebrate Biology, Academy of Sciences of the Czech Republic, Květná 8, 603 65 Brno, Czech Republic
3Bird Ringing Centre, National Museum, Hornoměcholupská 34, 102 00 Praha 10, Czech Republic
4Department of Zoology and Laboratory of Ornithology, Faculty of Science, Palacky University in Olomouc, 17. listopadu 50, 771 46 Olomouc, Czech Republic
Correspondence author: Jiri Reif. Address: Faculty of Science, Charles University, Prague, Benátská 2, 128 01 Praha 2, Czech Republic. Email: jirireif@natur.cuni.cz

## Sheet: Supplementary Table S5
Explanatory variable	Common name	Scientific name	Migratory strategy	Model characteristics		Effect of spring advancement at the breeding grounds			Effect of population density
				AIC	R2_var1	slope	SE	P	slope	SE	P
GDD52	Dunnock	Prunella modularis	SD	319.656	0.327455	0.19784	0.140377	0.158734	-0.333677	0.103284	0.00123495
GDD5	Blackbird	Turdus merula	PAR	658.44	0.152285	0.119617	0.108461	0.270089	-0.271467	0.0556151	1.05e-06
GDD5	Blackcap	Sylvia atricapilla	SD	1179.61	0.271858	0.165484	0.0923035	0.0730006	-0.200419	0.0276115	3.91e-13
GDD5	Chiffchaff	Phylloscopus collybita	SD	1106.21	0.019957	-0.0207614	0.0748492	0.781491	-0.220462	0.0317398	3.76e-12
GDD5	Blue Tit	Parus caeruleus	PAR	931.351	-0.00154714	0.000932709	0.0638085	0.988337	-0.441527	0.0398135	1.4e-28
GDD5	Great Tit	Parus major	PAR	795.143	NA	0.0567076	0.0490305	0.247445	-0.286636	0.0406351	1.74e-12
GDD5	Yellowhammer	Emberiza citrinella	RES	471.999	0.322883	0.157472	0.107222	0.141927	-0.204315	0.0734323	0.00539647
GDD5	Reed Bunting	Emberiza schoeniclus	SD	731.596	0.06757	0.0577621	0.0673442	0.39105	-0.151634	0.0465345	0.0011199
early spring temperature3	Dunnock	Prunella modularis	SD	321.004	0.0933748	0.11347	0.173061	0.512039	-0.336348	0.104007	0.0012212
early spring temperature	Blackbird	Turdus merula	PAR	657.089	0.279421	0.20189	0.122566	0.0995194	-0.276939	0.0556519	6.48e-07
early spring temperature	Blackcap	Sylvia atricapilla	SD	1174.05	0.635509	0.28281	0.0786684	0.000324433	-0.199642	0.027389	3.12e-13
early spring temperature	Chiffchaff	Phylloscopus collybita	SD	1106.21	-0.00159827	0.0230645	0.0866637	0.790133	-0.220845	0.0317722	3.63e-12
early spring temperature	Blue Tit	Parus caeruleus	PAR	931.29	-0.0160622	0.0187228	0.075707	0.804671	-0.442455	0.0399848	1.84e-28
early spring temperature	Great Tit	Parus major	PAR	794.72	NA	0.0760982	0.0573318	0.1844	-0.290133	0.0405378	8.24e-13
early spring temperature	Yellowhammer	Emberiza citrinella	RES	473.253	0.107305	0.114836	0.135717	0.397473	-0.21281	0.0732132	0.00365237
early spring temperature	Reed Bunting	Emberiza schoeniclus	SD	731.931	0.0255396	0.0504334	0.0795033	0.525848	-0.152459	0.0467034	0.00109688
late spring temperature4	Dunnock	Prunella modularis	SD	316.57	0.70796	-0.308735	0.122381	0.0116446	-0.346698	0.101873	0.000665905
late spring temperature	Blackbird	Turdus merula	PAR	658.977	0.142354	-0.088746	0.108095	0.411647	-0.272415	0.0555026	9.19e-07
late spring temperature	Blackcap	Sylvia atricapilla	SD	1181.73	0.0728	0.0863191	0.103251	0.40315	-0.200267	0.0276747	4.61e-13
late spring temperature	Chiffchaff	Phylloscopus collybita	SD	1106.24	0.00748027	-0.015099	0.0754776	0.841444	-0.220254	0.0317789	4.18e-12
late spring temperature	Blue Tit	Parus caeruleus	PAR	931.193	0.0141088	-0.0245684	0.0617761	0.690851	-0.440129	0.0399095	2.79e-28
late spring temperature	Great Tit	Parus major	PAR	795.971	NA	-0.0320002	0.0452357	0.479311	-0.286799	0.0408601	2.23e-12
late spring temperature	Yellowhammer	Emberiza citrinella	RES	471.315	0.443956	-0.168933	0.0962988	0.0793859	-0.218029	0.0718531	0.00241043
late spring temperature	Reed Bunting	Emberiza schoeniclus	SD	732.295	0.0113425	-0.0135408	0.0668152	0.839401	-0.158063	0.0465492	0.000684788
Salix caprea5	Dunnock	Prunella modularis	SD	318.717	0.502475	0.267432	0.147001	0.0688736	-0.324038	0.103246	0.00169814
Salix caprea	Blackbird	Turdus merula	PAR	657.435	0.278468	0.179264	0.116329	0.123314	-0.27347	0.0554733	8.23e-07
Salix caprea	Blackcap	Sylvia atricapilla	SD	1175.25	0.577157	0.263663	0.0816795	0.0012465	-0.196513	0.0274991	8.92e-13
Salix caprea	Chiffchaff	Phylloscopus collybita	SD	1106.01	0.018946	0.0433961	0.083891	0.604953	-0.220539	0.0317448	3.72e-12
Salix caprea	Blue Tit	Parus caeruleus	PAR	931.342	0.0134503	-0.00708882	0.0719668	0.921534	-0.441416	0.0397795	1.3e-28
Salix caprea	Great Tit	Parus major	PAR	795.551	NA	0.0498717	0.0518917	0.336515	-0.287292	0.040656	1.59e-12
Salix caprea	Yellowhammer	Emberiza citrinella	RES	473.738	0.0256956	0.0611362	0.132802	0.645261	-0.216749	0.0731081	0.00302911
Salix caprea	Reed Bunting	Emberiza schoeniclus	SD	731.644	0.0891116	0.0640268	0.0765568	0.402969	-0.152628	0.0463848	0.00100023
Tilia cordata5	Dunnock	Prunella modularis	SD	319.227	0.398292	0.238245	0.14915	0.110189	-0.32053	0.104146	0.00208597
Tilia cordata	Blackbird	Turdus merula	PAR	657.987	0.206128	0.152997	0.116685	0.189792	-0.275829	0.055681	7.28e-07
Tilia cordata	Blackcap	Sylvia atricapilla	SD	1177.44	0.439507	0.226994	0.0897533	0.011436	-0.199052	0.0275415	4.93e-13
Tilia cordata	Chiffchaff	Phylloscopus collybita	SD	1105.92	0.0309249	0.0494337	0.0819131	0.546183	-0.219873	0.031773	4.51e-12
Tilia cordata	Blue Tit	Parus caeruleus	PAR	931.199	0.0833657	-0.027629	0.0694558	0.690783	-0.441327	0.0397258	1.13e-28
Tilia cordata	Great Tit	Parus major	PAR	795.905	NA	0.039008	0.051827	0.451655	-0.287252	0.0407123	1.72e-12
Tilia cordata	Yellowhammer	Emberiza citrinella	RES	473.102	0.139951	0.117226	0.124758	0.34741	-0.210491	0.0734422	0.00415595
Tilia cordata	Reed Bunting	Emberiza schoeniclus	SD	731.088	0.195452	0.0814051	0.0715642	0.255324	-0.151982	0.046161	0.000993216
Sambucus nigra5	Dunnock	Prunella modularis	SD	321.395	0.00976798	0.0250966	0.169217	0.882098	-0.342789	0.104062	0.000987437
Sambucus nigra	Blackbird	Turdus merula	PAR	658.265	0.149734	0.145647	0.12377	0.239295	-0.277033	0.055886	7.16e-07
Sambucus nigra	Blackcap	Sylvia atricapilla	SD	1176.71	0.495896	0.242531	0.0871964	0.00541187	-0.199705	0.0275013	3.82e-13
Sambucus nigra	Chiffchaff	Phylloscopus collybita	SD	1103.87	0.260233	0.12222	0.0745586	0.10116	-0.222483	0.0315756	1.84e-12
Sambucus nigra	Blue Tit	Parus caeruleus	PAR	931.007	0.0260181	0.041766	0.0712603	0.557805	-0.443091	0.039846	1e-28
Sambucus nigra	Great Tit	Parus major	PAR	796.156	NA	0.0308987	0.0550878	0.574867	-0.291135	0.0406438	7.89e-13
Sambucus nigra	Yellowhammer	Emberiza citrinella	RES	473.091	0.238095	-0.12392	0.127243	0.330115	-0.218094	0.0724619	0.00261441
Sambucus nigra	Reed Bunting	Emberiza schoeniclus	SD	732.074	0.0412295	0.0371061	0.0723	0.607795	-0.156555	0.0461233	0.000688137
1proportion of variance explained by the explanatory variables after removing the variance explained by density dependence (see the Methods section for details)
2growing degree days - accumulated temperature above 5°C
3mean temperature in March and April
4mean temperature in May and June
5date anomaly of 10% leaf unfolding (number of days before the long-term mean)
